# Supplementary material for: Membrane Activity and Viroporin Assembly for the SARS-CoV-2 E Protein Are Regulated by Cholesterol
Source: Biomolecules. 2024 Aug 26;14(9):1061. doi: 10.3390/biom14091061 (PMC11430671; doi:10.3390/biom14091061)
Supplement: Supplementary file 1 [file biomolecules-14-01061-s001.zip]

Archive with 1 entries (1 files):
- biomolecules-3135893-supplementary.pdf
